# Supplementary material for: Low Frequency of Cancer-Predisposition Gene Mutations in Liver Transplant Candidates with Hepatocellular Carcinoma
Source: Cancers (Basel). 2022 Dec 29;15(1):201. doi: 10.3390/cancers15010201 (PMC9818325; doi:10.3390/cancers15010201)
Supplement: Supplementary file 1 [file cancers-15-00201-s001.zip]

Archive with 1 entries (1 files):
- cancers-2100821-supplementary.pdf
